# Supplementary material for: Proficiency and Interlaboratory Variability in the Determination of Phthalate and DINCH Biomarkers in Human Urine: Results from the HBM4EU Project
Source: Toxics. 2022 Jan 26;10(2):57. doi: 10.3390/toxics10020057 (PMC8878211; doi:10.3390/toxics10020057)
Supplement: Supplementary file 1 [file toxics-10-00057-s001.zip]

Archive with 1 entries (1 files):
- toxics-1511056-SI.pdf
